# Supplementary material for: Canine Pyoderma and Otitis Externa: A Retrospective Analysis of Multidrug-Resistant Bacterial Carriage in Hong Kong
Source: Antibiotics (Basel). 2025 Jul 6;14(7):685. doi: 10.3390/antibiotics14070685 (PMC12291705; doi:10.3390/antibiotics14070685)
Supplement: Supplementary file 1 [file antibiotics-14-00685-s001.zip]

Archive with 1 entries (1 files):
- antibiotics-3719907-supplementary.pdf
